# Supplementary material for: Efficiency of Natural Deep Eutectic Solvents to Extract Phenolic Compounds from Agrimonia eupatoria: Experimental Study and In Silico Modelling
Source: Plants (Basel). 2022 Sep 8;11(18):2346. doi: 10.3390/plants11182346 (PMC9501009; doi:10.3390/plants11182346)
Supplement: Supplementary file 1 [file plants-11-02346-s001.zip]

Archive with 1 entries (1 files):
- plants-1890160-supplementary.pdf
